# Supplementary material for: Risk factors for myopic choroidal neovascularization-related macular atrophy after anti-VEGF treatment
Source: PLoS One. 2022 Sep 22;17(9):e0273613. doi: 10.1371/journal.pone.0273613 (PMC9499232; doi:10.1371/journal.pone.0273613)
Supplement: S1 Data — (XLSX) [file pone.0273613.s001.xlsx]

## Sheet: Table 1. Figure 1.
Case	Age	Gender	follow up	SE	axial length	Injections	logMAR_pre	CFT_pre	SCT_pre	CNV location	Grade of maculopathy_pre	staphyloma_pre, Y or N	type_pre	lacuer crack_pre	dome shaped macula_pre	MTM_pre	CNV size_pre	number of CNV recur	MA develop	Event period	logMAR_MA	CFT_MA	SCT_MA	subretinal fibrosis_MA	MTM_MA	logMAR_last	CFT_last	SCT_last	Grade_last	MTM_last
1	67	1	35	-9	29.3	1	0.82	231	125	1	1	0		0	0	0	0.58	0	0	35						0.82	199	98	1	0
2	27.5	1	37.9	-5	28.7	2	0.7	344	124	0	0	0		0	0	0	0.3	0	0	37.9						0.15	236	174	1	0
3	60.7	1	33	-14.6	30.6	7	0.52	325	23	1	3	1	1	1	0	1	0.28	3	1	30	1.22	156	0	0	0	1	295	14	4	0
4	38.7	1	57.2	-9	25.6	4	0.7	339	143	0	1	0		0	0	0	0.66	2	0	57.2						1.22	285	55	1	0
5	37.4	1	72.6	-7.9	25.6	2	1.4	349		0	1	0		0	0	0		0	0	72.6						1.22	293	123	1	0
6	67.7	0	107.3	-6.5	33.1	7	0.82	279	17	0	3	1	1	1	0	1	0.22	2	1	64.1	1	406	12	1	1	2.5	300	10	4	0
7	60.7	1	117	-14	30.8	7	1.7	443	26	0	1	1	1	1	0	1	0.41	2	1	54.3	0.52	237	11	1	0	0.7	250	6	4	0
8	71.3	1	132.4	-18	29.6	3	0.3	272	34	0	1	1	1	1	0	0	0.3	0	1	31.2	0.4	227	17	1	1	0.22	204	14	4	1
9	50.1	1	143.7	-4.5	30.3	4	1.22	265	77	0	3	1	2	1	0	0	0.3	1	1	29.4	0.7	247	54	1	0	1.4	292	0	4	0
10	49.5	1	144.1	-7.1	30.3	6	1.4	300	60	0	1	1	2	1	1	0	0.29	1	0	144.1						0.52	321	22	2	0
11	61.1	1	148.5	-16.3	27.5	8	0.52	243	83	1	1	1	1	1	1	0	0.16	1	0	148.5						0.82	304	0	2	0
12	43.5	0	154.2	-14.3	28.6	5	0.1	209	31	0	1	1	2	1	0	0	0.19	1	0	154.2						0	240	17	2	0
13	56.2	1	41.4	-18.6	28.4	1	1	248	36	0	3	1	1	1	1	0	0.16	0	1	13.3	0.82	391	18	1	0	1.22	214	13	4	0
14	51.1	1	32.9	-9.5	26.9	1	0.7	362	48	0	1	1	1	0	1	0	0.4	0	0	32.9						0.3	358	30	2	0
15	45.6	1	33.7	-18.3	25.2	3	1	203	23	0	2	1	2	1	0	0	1.22	0	0	33.7						1.7	84	74	2	0
16	26	0	35.8	-4.1	27.2	5	0	310	227	0	1	0		0	0	0	0.14	3	0	35.8						0	288	244	1	0
17	69.9	1	42.8	-19.5	31.1	2	1	258	13	0	3	1	2	1	0	1	0.5	0	0	42.8						1.4	347	8	3	1
18	71.4	1	37.3	-14.3	30.8	7	0.7	227	17	0	3	1	1	1	1	0	0.22	1	0	37.3					0	0.82	329	10	4	0
19	56.4	1	42.8	-6.5	30.7	5	0.1	344	45	1	1	1	1	1	0	1	0.4	1	0	42.8						0.15	540	38	2	1
20	61.7	1	39.5	-18	31.8	3	0.7	315	28	2	3	1	1	1	1	0	0.23	0	0	39.5						2	460	10	3	0
21	54.5	1	45.2	-20.4	29.6	4	0.3	284	83	0	1	1	1	0	0	0	0.19	1	0	45.2					0	0.3	179	48	3	0
22	53.3	0	41.4	-8.4	30.6	3	0	264	37	1	1	1	3	1	0	0	0.15	0	0	41.4						0	285	20	2	0
23	60.6	1	41.7	-13.5	28.7	6	1.22	481	37	0	1	0		0	1	0	0.61	1	0	41.7						0.52	348	30	1	0
24	60.3	1	42.4	-5	29.7	8	0.7	291	94	0	2	0		1	0	0	0.85	1	1	19.8	1	282	65	1	0	1	289	28	3	0
25	43.4	1	42.5	-20.6	28.4	2	1.4	371	31	0	1	1	1	1	0	0	0.47	0	0	42.5						0.82	239	31	2	0
26	55.6	1	42.5	-13.8	27	2	0.7	272	27	0	2	1	1	1	1	0	0.13	0	0	42.5						0.7	290	20	2	0
27	36.2	1	43.2	-20.3	31.5	2	0.52	315	40	1	3	1	2	1	0	0	0.1	0	0	43.2						1	258	23	3	0
28	59.9	1	43.8	-15	24.9	7	0.3	329	11	0	1	1	4	0	1	0	1.25	0	0	43.8						0.52	391	8	2	0
29	69.5	1	45.1	-6	28.1	6	1	322	111	0	1	0		1	0	0	0.68	0	1	22.6	1.7	355	45	1	0	1.7	327	36	3	0
30	39.8	1	48.9	-26.9	34.3	1	0.4	284	57	0	3	1	1	1	0	0	0.07	0	0	48.9						2	303	28	3	1
31	33.4	1	49	-19	33.3	2	0.3	256	169	0	1	1	1	0	1	0	0.29	0	0	49						0.15	249	123	1	0
32	33.6	1	47	-22.1	31.8	2	1.7	274		0	2	1	2	0	1	0		0	0	47						2	224	63	2	0
33	75.4	1	49.8	-2.5	29.4	3	1	207	23	0	3	1	1	1	0	0	0.61	0	1	31.7	1.22	281	17	1	0	1.7	221	18	3	0
34	76.8	1	50.2	-6.5	28.8	6	1	269	26	0	1	1	2	1	0	0	1.24	1	1	38.8	1	278	22	1	0	1	223	22	2	0
35	73.5	1	51.6	-7.5	31.6	1	0.1	243	22	0	2	1	1	1	0	0	0.49	0	0	51.6						0.82	274	21	2	0
36	72.9	1	51.6	-18.3	29.7	4	1.4	366	43	0	3	1	1	1	0	1	0.27	0	0	51.6						0.52	401	36	3	1
37	58.6	1	53.5	-9.1	33.5	1	0.3	227	13	0	3	1	1	1	1	0	0.14	0	0	53.5						0.82	260	32	3	0
38	72.4	1	62.8	-35	34.4	8	0.7	217	31	0	3	1	1	1	1	0	0.3	0	0	62.8						0.52	287	34	4	0
39	44.2	1	59.7	-20.4	26	1	0.82	393	88	0	2	1	1	1	0	0	0.32	0	0	59.7						0.82	341	46	2	0
40	61.2	1	60	-12.4	30.6	3	0.22	277	41	1	1	1	1	1	0	0	0.53	1	0	60						0.22	352	39	2	0
41	42.6	1	63.6	-25.4	32.1	4	1.7	281	103	0	1	1	1	1	0	0	0.49	0	0	63.6					0	1.4	274	50	3	0
42	60	0	63.7	-7	27.2	5	0.82	469	30	0	2	1	2	1	0	0	0.23	1	0	63.7					0	0.52	262	20	3	1
43	56.8	1	73.4	-11.8	32.6	3	1.7	433	39	0	1	1	1	0	0	0	0.28	0	0	73.4						1.4	256	39	2	1
44	33	0	76.4	-8	28.4	1	0.82	285	41	0	1	1	1	0	0	0	0.07	0	0	76.4						0.52	291	26	2	0
45	55.3	1	76.3	-18.8	30.9	8	2	451	39	0	2	1	3	1	0	0	1.34	0	0	76.3						1	393	54	2	0
46	59.3	1	76.5	-12.6	29.7	3	1	314	23	0	2	1	1	1	0	0	0.83	0	0	76.5						0.7	266	27	3	1
47	46	1	46.9	-14.6	29.3	2	0.1	285	9	0	2	1	1	1	1	0	0.24	1	0	46.9						0.1	296	5	3	0
48	45.2	1	76.9	-9.6	28.8	15	1.7	317	36	0	3	1	1	1	0	1	0.5	1	0	76.9						1	269	25	3	1
49	57.8	1	78.4	-9.4	34.1	2	0.52	231	22	0	1	1	1	1	0	0	0.08	0	0	78.4						0.52	244	11	2	1
50	67.1	1	78.7	-24.8	34.3	4	0.52	315	15	0	2	1	1	1	0	1	0.16	1	0	78.7						0.4	235	21	2	0
51	67.1	1	78.7	-21.5	33.8	1	0.4	331		0	2	1	1	1	0	1		0	0	78.7						0.15	211	33	2	0
52	65.3	1	79.5	-15.8	30.5	7	0.82	303	65	0	1	1	1	1	0	1	0.29	1	1	31.2	1.7	179	54	1	1	1.4	224	45	4	1
53	61.6	1	124	-15.1	30	3	1.7	262		0	1	1	1	0	0	0		0	1	12.1	2	217	60	1	0	1.7	255	66	4	0
54	53.8	1	84	-16.5	33.6	1	0.4	251	46	1	2	0		1	0	0	0.07	0	0	84						0.52	248	23	2	0
55	50.6	1	82.4	-14.4	30.4	3	0.7	251	40	2	1	1	1	0	1	0	0.73	0	1	37.4	0.52	218	50	1	1	0.3	299	45	3	1
56	62.3	1	92	-17.8	31.5	1	0.82	310	16	1	2	1	1	1	0	1	0.33	0	1	27.9	0.4	188	14	1	0	1	126	0	4	0
57	56.8	1	94.3	-26.3	28.2	7	0.15	238	23	0	1	1	1	1	0	0	0.22	2	0	94.3						0.05	295	13	2	0
58	34.9	1	96.3	-13.9	28.5	2	0.7	261	43	0	1	1	1	1	0	0	0.14	0	0	96.3						0.52	341	68	1	0
59	77.7	1	98.8	-7.5	30.9	3	0.22	328	28	0	2	1	1	1	0	0	0.69	0	0	98.8						0.15	264	24	2	0
60	64.4	1	105.5	-9	30.4	4	0.22	236	21	1	1	1	1	1	0	1	0.2	1	0	105.5						0.22	297	26	3	1
61	50.1	0	100.1	-17.4	27.1	4	1.4	269	34	0	2	1	1	1	0	0	0.25	1	0	100.1						0.52	311	52	1	1
62	74.4	1	101.4	-15.8	27.4	4	0.7	329	71	1	2	1	2	1	0	1	0.14	0	1	33	0.15	321	28	0		0.4	277	0	4	1
63	63.4	1	111.8	-16.8	29.8	15	1	354	16	0	2	1	1	1	1	1	0.4	0	0	111.8						1	315	29	2	0
64	57.5	1	114.3	-8.5	29.5	3	0.7	273	9	1	2	1	1	1	0	0	0.34	0	1	25	0.7	256	6	0	0	1	401	0	3	0
65	59.6	1	89.3	-7	30.4	3	0.52	266		0	2	1	2	1	0	0		0	0	89.3						0.82	278	0	3	0
66	73.5	1	120.2	-19.8	26.8	7	0.15	304	21	0	1	1	1	1	0	0	0.2	2	1	31.4	0.15	281	8	0	1	0.22	224	0	4	0
67	67.9	1	134.3	-17.5	28.7	5	0.82	254	39	0	3	1	2	1	1	0	0.8	0	1	17.8	0.4	227	22	1	0	1.22	116	0	4	0
68	46.9	1	128.1	-7.3	27.8	8	2	377	60	0	1	1	2	1	0	0	0.89	1	0	122.6					1	0.15	331	31	2	1
69	47.5	1	121.5	-8.9	28.5	13	1.22	476		0	2	1	1	1	0	0		1	0	121.5						1	320	24	2	0
70	36.7	0	68	-19.1	32.3	4	0.52	315	36	0	2	1	1	1	0	0	0.18	0	0	68						0.05	310	35	2	0
71	72.1	1	82.4	-12.5	28.9	8	0.82	283	26	0	2	1	1	1	0	1	0.99	0	1	25.5	0.22	338	29	1	1	0.1	325	39	3	0
72	41.7	1	92.6	-20.5	32.3	2	1	278	41	0	2	1	1	1	1	0	0.24	1	1	30.5	1	302	48	1	0	0.82	346	0	3	0
73	56.5	1	104.5	-18.1	32.7	10	1.7	393	67	0	1	1	1	1	0	0	0.39	2	1	37.2	1.22	190	23	1	0	2	132	0	3	0
74	61.3	1	46.4	-23.5	28.3	2	0.3	308		0	3	1	1	1	0	0		0	0	46.4						0.52	275	30	3	0
75	66.4	1	108.9	-2.4	29.72	7	1	291	0	1	2	1	1	1	0	1	2.28	0	1	10	0.82	194	0	0	1	0.82	184	0	4	1
76	60.3	1	119.1	-11.3	30.14	2	0.52	279	17	1	1	1	2	1	1	0	0.43	0	1	35.8	0.7	202	6	0	0	0.3	346	8	3	0
77	59.6	0	121	-16.8	29.3	4	0.52	288	72	0	1	1	1	0	0	0	0.17	1	1	60.8	0.22	184	80	1	1	0.3	249	28	3	1
78	63.9	0	70.1	-17.6	30.42	5	0.4	278		0	1	1	1	1	0	0		1	1	27.7	0.1	263	54	0	0	0.22	285	21	3	0
79	62.1	1	134.8	-18.1	32.51	5	1	156	54	0	3	1	1	1	0	1	0.9	1	1	45.3	1.7	199	28	1	1	2	194	0	4	0
80	42.2	0	56.3	-3.4	26.7	3	0.05	275	88	1	1	0		0	0	0	0.2	0	0	56.3						0	283	71	1	0
81	71.8	1	60.5	-7	26.9	5	0.7	319	28	0	1	1	2	1	0	0	1.45	0	0	60.5					0	0.3	224	16	3	0
82	57.5	0	63.6	-11	30.85	7	1.52	384	23	0	2	1	2	1	0	0	1.29	0	1	18	1.4	212	13	1	1	1.4	325	0	3	1

## Sheet: Table 2.
Baseline characteristics																		At the time of MA development						At last visit
Enlargement, Y or N	Case	Age	Gender	SE	axial length	Injections	logMAR_pre	CFT_pre	SCT_pre	CNV location	Grade of maculopathy_pre	staphyloma_pre, Y or N	lacuer crack_pre	dome shaped macula_pre	MTM_pre	CNV size_pre	number of CNV recur	logMAR	CFT	SCT	subretinal fibrosis	MTM	MA size	logMAR	CFT	SCT	MTM	MA size
1	6	67.7	0	-6.5	33.1	7	0.82	279	17	0	3	1	1	0	1	0.22	1	1	406	12	1	1	0.62	2.5	300	10	0	2.13
1	7	60.7	1	-14	30.8	7	1.7	443	26	0	2	1	1	0	1	0.41	1	0.52	237	11	1	0	2.17	0.7	250	6	0	6.35
1	8	71.3	1	-18	29.6	3	0.3	272	34	0	2	1	1	0	0	0.3	0	0.4	227	17	1	1	0.57	0.22	204	14	1	4.57
0	9	50.1	1	-4.5	30.3	4	1.22	265	77	0	3	1	1	0	0	0.3	1	0.7	247	54	1	0	0.35	1.4	292	0	0	1.23
0	13	56.2	1	-18.6	28.4	1	1	248	36	0	3	1	1	1	0	0.16	0	0.82	391	18	1	0	0.51	1.22	214	13	0	0.2
0	24	60.3	1	-5	29.7	8	0.7	291	94	0	2	0	1	0	0	0.85	1	1	282	65	1	0	2.41	1	289	28	0	5.33
0	29	69.5	1	-6	28.1	6	1	322	111	0	2	0	1	0	0	0.68	0	1.7	355	45	1	0	2.08	1.7	327	36	0	0.37
0	33	75.4	1	-2.5	29.4	3	1	207	23	0	3	1	1	0	0	0.61	0	1.22	281	17	1	0	0.23	1.7	221	18	0	5.14
0	52	65.3	1	-15.8	30.5	7	0.82	303	65	0	1	1	1	0	1	0.29	1	1.7	179	54	1	1	0.12	1.4	224	45	1	4.73
1	53	61.6	1	-15.1	30	3	1.7	262	85	0	1	1	0	0	0	1.97	0	2	217	60	1	0	1.96	1.7	255	66	0	13.58
0	55	50.6	1	-14.4	30.4	3	0.7	251	40	1	2	1	0	1	0	0.73	0	0.52	218	50	1	1	0.4	0.3	299	45	1	1.34
1	56	62.3	1	-17.8	31.5	1	0.82	310	16	1	2	1	1	0	1	0.33	0	0.4	188	14	1	0	0.63	1	126	0	0	2.74
1	62	74.4	1	-15.8	27.4	4	0.7	329	71	1	2	1	1	0	1	0.14	0	0.15	321	28	0		0.22	0.4	277	0	1	13.55
1	64	57.5	1	-8.5	29.5	3	0.7	273	9	1	2	1	1	0	0	0.34	0	0.7	256	6	0	0	0.48	1	401	0	0	12.01
1	66	73.5	1	-19.8	26.8	7	0.15	304	21	0	2	1	1	0	0	0.2	1	0.15	281	8	0	1	0.15	0.22	224	0	0	7.51
0	67	67.9	1	-17.5	28.7	5	0.82	254	39	0	3	1	1	1	0	0.8	0	0.4	227	22	1	0	3.83	1.22	116	0	0	5.69
0	71	72.1	1	-12.5	28.9	8	0.82	283	26	0	2	1	1	0	1	0.99	0	0.22	338	29	1	1	0.37	0.1	325	39	0	2.21
1	72	41.7	1	-20.5	32.3	2	1	278	41	0	2	1	1	1	0	0.24	1	1	302	48	1	0	5.04	0.82	346	0	0	2.14
1	73	56.5	1	-18.1	32.7	10	1.7	393	67	0	1	1	1	0	0	0.39	1	1.22	190	23	1	0	4.81	2	132	0	0	7.58
1	75	66.4	1	-2.4	29.7	7	1	291	0	1	2	1	1	0	1	2.28	0	0.82	194	0	0	1	0.85	0.82	184	0	1	15.98
0	76	60.3	1	-11.3	30.1	2	0.52	279	17	1	2	1	1	1	0	0.43	0	0.7	202	6	0	0	1.65	0.3	346	8	0	1.73
0	77	59.6	0	-16.8	29.3	4	0.52	288	72	0	2	1	0	0	0	0.17	1	0.22	184	80	1	1	1.21	0.3	249	28	1	0.97
0	78	63.9	0	-17.6	30.4	5	0.4	278	59	0	2	1	1	0	0	0.18	1	0.1	263	54	0	0	0.65	0.22	285	21	0	0.58
1	79	62.1	1	-18.1	32.5	5	1	156	54	0	3	1	1	0	1	0.9	1	1.7	199	28	1	1	0.45	2	194	0	0	6.96
1	82	57.5	0	-11	30.9	7	1.52	384	23	0	2	1	1	0	0	1.29	0	1.4	212	13	1	1	0.55	1.4	325	0	1	2.26
